# Supplementary material for: Knifefish’s suction makes water boil
Source: Sci Rep. 2020 Oct 29;10:18698. doi: 10.1038/s41598-020-75788-x (PMC7596043; doi:10.1038/s41598-020-75788-x)
Supplement: Supplementary file 1 — Supplementary Information 1. [file 41598_2020_75788_MOESM1_ESM.xlsx]

## Sheet: FishA1
Time	Yposition	smoothedYposition	speed	acceleration
0	10.9246	10.9246	7.39521	-5288
0.001	10.9294	10.9294	2.30011	-4516.39
0.002	10.9299	10.9299	-0.612705	-1188.56
0.003	10.9291	10.9291	-0.756175	483.034
0.004	10.9286	10.9286	-0.217469	485.149
0.005	10.9286	10.9286	0.245095	434.211
0.006	10.9291	10.9291	0.530862	102.92
0.007	10.9296	10.9296	0.474522	-196.427
0.008	10.9299	10.9299	0.174111	-365.656
0.009	10.9299	10.9299	-0.141364	-213.847
0.01	10.9297	10.9297	-0.208185	54.4336
0.011	10.9296	10.9296	-0.144471	43.0137
0.012	10.9294	10.9294	-0.10101	67.9019
0.013	10.9294	10.9294	0.0073249	109.071
0.014	10.9294	10.9294	-0.00498051	-131.732
0.015	10.9293	10.9293	-0.119458	-40.0802
0.016	10.9292	10.9292	-0.0637269	122.935
0.017	10.9292	10.9292	0.0310942	33.395
0.018	10.9292	10.9292	0.0184323	9.861
0.019	10.9293	10.9293	0.197183	292.944
0.02	10.9296	10.9296	0.302925	-131.926
0.021	10.9298	10.9298	0.0994413	-188.117
0.022	10.9299	10.9299	-0.0168557	-70.4314
0.023	10.9298	10.9298	-0.14307	-203.587
0.024	10.9295	10.9295	-0.410534	-352.158
0.025	10.9289	10.9289	-0.891328	-523.833
0.026	10.9278	10.9278	-1.08752	292.186
0.027	10.9271	10.9271	-0.211967	1340.28
0.028	10.9276	10.9276	1.10834	1072
0.029	10.9291	10.9291	1.74795	358.318
0.03	10.9311	10.9311	2.46685	1316.87
0.031	10.9344	10.9344	4.2863	1839.53
0.032	10.9392	10.9392	5.03131	-111.843
0.033	10.9444	10.9444	5.58877	1106.33
0.034	10.9502	10.9502	5.45315	-1421.95
0.035	10.9551	10.9551	4.63589	374.552
0.036	10.9602	10.9602	5.90913	1889.31
0.037	10.9671	10.9671	7.98379	1920.88
0.038	10.9758	10.9758	8.96794	-62.4268
0.039	10.9845	10.9845	8.19444	-1381.2
0.04	10.9918	10.9918	6.37394	-1762.39
0.041	10.998	10.998	7.51346	6978.02
0.042	11.0124	11.0124	23.4647	18764.6
0.043	11.0371	11.0371	11.6959	-68703.6
0.044	10.9809	10.9809	-157.34	-258289
0.045	10.6892	10.6892	-419.355	-221558
0.046	10.1908	10.1908	-541.836	-11285.1
0.047	9.67783	9.67783	-455.053	158941
0.048	9.30307	9.30307	-304.868	96684.9
0.049	9.00919	9.00919	-318.768	-106100
0.05	8.63881	8.63881	-409.412	-39606.2
0.051	8.22791	8.22791	-397.76	46796.6
0.052	7.85345	7.85345	-356.259	16859.3
0.053	7.49031	7.49031	-383.757	-59966.8
0.054	7.08168	7.08168	-423.688	-6299.87
0.055	6.66426	6.66426	-402.527	47818.7
0.056	6.29723	6.29723	-320.69	109454
0.057	6.03085	6.03085	-215.704	90287.4
0.058	5.85535	5.85535	-138.847	69593.9
0.059	5.75277	5.75277	-64.3706	79407.5
0.06	5.72598	5.72598	6.34281	52604.7
0.061	5.74823	5.74823	27.9317	-6051.31
0.062	5.77059	5.77059	16.7563	-7921.05
0.063	5.78578	5.78578	15.7931	4788.01
0.064	5.8048	5.8048	22.7553	8251.29
0.065	5.83219	5.83219	32.5629	11261.3
0.066	5.87049	5.87049	43.9936	11066.5
0.067	5.91973	5.91973	54.0711	8576.22
0.068	5.97722	5.97722	60.0381	3500.32
0.069	6.03866	6.03866	62.6931	2493.5
0.07	6.10274	6.10274	65.6379	3617.92
0.071	6.17043	6.17043	69.7901	3619.47
0.072	6.24088	6.24088	69.8126	-3799.79
0.073	6.30821	6.30821	64.5372	-5767.24

## Sheet: FishA2
Time	Yposition	smoothedYposition	speed	acceleration
0	10.4681	10.4681	5.11756	9151.4
0.001	10.4778	10.4778	13.9223	7764.66
0.002	10.4947	10.4947	18.8726	2054.1
0.003	10.514	10.514	19.4147	-565.703
0.004	10.5327	10.5327	17.749	-2323.92
0.005	10.5496	10.5496	16.4248	-47.9627
0.006	10.5662	10.5662	16.8294	424.409
0.007	10.5832	10.5832	17.0776	353.3
0.008	10.6007	10.6007	18.1923	1541.46
0.009	10.6193	10.6193	18.6557	-584.778
0.01	10.6378	10.6378	18.455	193.37
0.011	10.6561	10.6561	17.6954	-1631.87
0.012	10.6732	10.6732	17.0029	681.036
0.013	10.6908	10.6908	18.4206	1817.61
0.014	10.7102	10.7102	20.2819	1505.7
0.015	10.7308	10.7308	20.4001	-1312.2
0.016	10.7503	10.7503	18.611	-1766.87
0.017	10.7682	10.7682	17.5281	-121.058
0.018	10.7861	10.7861	18.5531	1696.4
0.019	10.8052	10.8052	19.2918	-538.167
0.02	10.824	10.824	18.1462	-1282.18
0.021	10.8417	10.8417	17.3534	-219.194
0.022	10.859	10.859	17.2915	-460.571
0.023	10.8756	10.8756	15.4013	-2963.38
0.024	10.8898	10.8898	13.478	-302.014
0.025	10.9036	10.9036	14.4179	1806.36
0.026	10.9189	10.9189	16.241	1053.62
0.027	10.9349	10.9349	14.9107	-3550.35
0.028	10.9481	10.9481	12.2295	939.99
0.029	10.9635	10.9635	20.658	13154.1
0.03	10.9872	10.9872	19.6846	-31246.5
0.031	10.9706	10.9706	-75.8093	-165761
0.032	10.7926	10.7926	-295.849	-258028
0.033	10.3675	10.3675	-547.851	-217695
0.034	9.73985	9.73985	-672.877	-13578.4
0.035	9.0988	9.0988	-575.533	182985
0.036	8.61787	8.61787	-394.587	135402
0.037	8.25836	8.25836	-357.759	-56844.9
0.038	7.85886	7.85886	-445.768	-86118.8
0.039	7.38404	7.38404	-487.316	10181.7
0.04	6.9164	6.9164	-436.257	79579.2
0.041	6.52149	6.52149	-354.184	77800.9
0.042	6.20487	6.20487	-279.656	74146.1
0.043	5.96312	5.96312	-203.736	73422.5
0.044	5.79103	5.79103	-145.913	43072.7
0.045	5.66632	5.66632	-102.573	46619.7
0.046	5.58614	5.58614	-59.6315	36449.7
0.047	5.54272	5.54272	-28.8222	26826.2
0.048	5.52686	5.52686	-3.22272	24458.2
0.049	5.53488	5.53488	18.0532	17354.7
0.05	5.56029	5.56029	31.5023	9840.79
0.051	5.59569	5.59569	38.3158	3934.69
0.052	5.6351	5.6351	39.7844	-197.994
0.053	5.67504	5.67504	40.7721	3758.36
0.054	5.71917	5.71917	48.6317	10016.6
0.055	5.77136	5.77136	53.7968	-962.481
0.056	5.82358	5.82358	50.1875	-3712.01
0.057	5.87302	5.87302	49.9089	3200.23
0.058	5.92492	5.92492	53.989	4017.97
0.059	5.98083	5.98083	57.807	3751.39

## Sheet: FishB1
Time	Yposition	smoothedYposition	speed	acceleration
0	12.4032	12.4032	-5.50933	3466.04
0.001	12.3994	12.3994	-2.14807	3046.9
0.002	12.3985	12.3985	-0.00172196	1121.25
0.003	12.3988	12.3988	0.318913	-246.561
0.004	12.399	12.399	-0.00530211	-249.782
0.005	12.3989	12.3989	-0.10834	21.4687
0.006	12.3988	12.3988	-0.0408609	82.4604
0.007	12.3988	12.3988	0.0293436	54.8961
0.008	12.3988	12.3988	0.0689181	19.096
0.009	12.3989	12.3989	0.0515357	-51.8937
0.01	12.3989	12.3989	-0.00785207	-51.4931
0.011	12.3989	12.3989	-0.0274379	20.0805
0.012	12.3989	12.3989	0.0280276	68.3695
0.013	12.399	12.399	0.0504179	-22.79
0.014	12.399	12.399	0.0391381	13.5325
0.015	12.3991	12.3991	0.0551814	6.7211
0.016	12.3991	12.3991	0.0447353	-30.2103
0.017	12.3991	12.3991	0.000476004	-35.1532
0.018	12.3991	12.3991	0.0511905	165.202
0.019	12.3993	12.3993	0.32217	317.984
0.02	12.3997	12.3997	0.438049	-277.844
0.021	12.3998	12.3998	-0.580172	-1741.63
0.022	12.3983	12.3983	-2.31356	-865.323
0.023	12.3965	12.3965	-0.0226421	6310.96
0.024	12.4009	12.4009	9.57877	9966.41
0.025	12.4123	12.4123	8.01122	-21669.7
0.026	12.3975	12.3975	-50.768	-99367.3
0.027	12.2852	12.2852	-183.683	-156958
0.028	12.0227	12.0227	-338.296	-138962
0.029	11.6264	11.6264	-441.503	-63806.6
0.03	11.1642	11.1642	-474.005	-12366.6
0.031	10.6827	10.6827	-492.118	-28449.6
0.032	10.1755	10.1755	-521.553	-24772.6
0.033	9.6447	9.6447	-537.28	-8506.49
0.034	9.10328	9.10328	-545.858	-9152.01
0.035	8.55434	8.55434	-549.968	2418.83
0.036	8.00704	8.00704	-543.836	7026.64
0.037	7.46539	7.46539	-541.107	-2165.95
0.038	6.92256	6.92256	-544.314	-521.578
0.039	6.38143	6.38143	-533.683	24660
0.04	5.86517	5.86517	-494.206	51815.2
0.041	5.39853	5.39853	-438.229	57364.2

## Sheet: FishB2
Time	Yposition	smoothedYposition	speed	acceleration
0	11.8572	11.8572	3.84811	-2670.53
0.001	11.8597	11.8597	1.28263	-2250.31
0.002	11.8602	11.8602	-0.109487	-498.46
0.003	11.86	11.86	-0.166148	144.522
0.004	11.8599	11.8599	-0.0752381	32.2241
0.005	11.8598	11.8598	0.0141113	139.577
0.006	11.8599	11.8599	0.0597957	-58.3607
0.007	11.8599	11.8599	0.0175834	-6.10037
0.008	11.8599	11.8599	-0.0195675	-71.7676
0.009	11.8599	11.8599	-0.0517222	23.026
0.01	11.8598	11.8598	-0.0127017	35.2617
0.011	11.8598	11.8598	0.00768737	7.86955
0.012	11.8599	11.8599	0.0108088	-2.67661
0.013	11.8599	11.8599	-0.0100524	-44.3295
0.014	11.8598	11.8598	-0.0695846	-50.2262
0.015	11.8598	11.8598	-0.0475653	94.9069
0.016	11.8598	11.8598	0.0488273	52.5929
0.017	11.8598	11.8598	0.00668654	-110.475
0.018	11.8598	11.8598	-0.0524144	16.7111
0.019	11.8597	11.8597	-0.00883204	38.9616
0.02	11.8597	11.8597	-0.00815768	-38.3137
0.021	11.8597	11.8597	-0.0538721	-21.5769
0.022	11.8597	11.8597	0.00145692	112.417
0.023	11.8597	11.8597	0.061497	-18.365
0.024	11.8597	11.8597	-0.00120644	-81.8564
0.025	11.8597	11.8597	-0.0611398	-12.8108
0.026	11.8597	11.8597	0.00542651	116.222
0.027	11.8597	11.8597	0.0497804	-52.9208
0.028	11.8597	11.8597	-0.0469387	-94.4491
0.029	11.8596	11.8596	-0.0677717	51.4253
0.03	11.8596	11.8596	-0.00940529	39.4448
0.031	11.8596	11.8596	0.00260473	-6.55049
0.032	11.8596	11.8596	0.005281	23.0686
0.033	11.8596	11.8596	0.0518325	55.9221
0.034	11.8597	11.8597	0.0774799	-4.22861
0.035	11.8598	11.8598	0.0715845	-18.7135
0.036	11.8598	11.8598	-0.0166958	-148.417
0.037	11.8597	11.8597	-0.125574	-28.9159
0.038	11.8596	11.8596	-0.0603461	135.113
0.039	11.8596	11.8596	0.0560298	53.8895
0.04	11.8597	11.8597	0.00828908	-118.147
0.041	11.8597	11.8597	-0.0562773	15.1055
0.042	11.8596	11.8596	-0.0069979	52.6596
0.043	11.8596	11.8596	0.00964128	-30.508
0.044	11.8596	11.8596	-0.0676649	-104.653
0.045	11.8595	11.8595	-0.134388	-3.12256
0.046	11.8594	11.8594	-0.0602365	135.853
0.047	11.8594	11.8594	0.0701239	85.5914
0.048	11.8595	11.8595	0.0571812	-102.165
0.049	11.8595	11.8595	-0.0481037	-60.3262
0.05	11.8594	11.8594	-0.013559	103.661
0.051	11.8595	11.8595	0.0469008	-1.10633
0.052	11.8595	11.8595	0.0399214	9.83938
0.053	11.8595	11.8595	0.0515421	-23.0734
0.054	11.8595	11.8595	-0.0744202	-199.155
0.055	11.8594	11.8594	-0.185088	23.0916
0.056	11.8593	11.8593	-0.0626788	174.877
0.057	11.8593	11.8593	0.0602044	28.905
0.058	11.8593	11.8593	-0.0230135	-141.8
0.059	11.8592	11.8592	-0.0430907	146.708
0.06	11.8593	11.8593	0.187748	186.351
0.061	11.8595	11.8595	-0.0193188	-737.02
0.062	11.8589	11.8589	-1.1123	-850.983
0.063	11.8581	11.8581	0.23371	4349.76
0.064	11.8613	11.8613	6.19569	3262.62
0.065	11.8637	11.8637	-8.97045	-42774
0.066	11.82	11.82	-91.8757	-120156
0.067	11.6613	11.6613	-230.291	-151846
0.068	11.3495	11.3495	-399.609	-188745
0.069	10.853	10.853	-588.359	-151101
0.07	10.2321	10.2321	-605.063	126063
0.071	9.71543	9.71543	-416.951	194346
0.072	9.36984	9.36984	-305.334	16040.5
0.073	9.05071	9.05071	-347.258	-69693.5
0.074	8.6755	8.6755	-392.363	-8889.74
0.075	8.28912	8.28912	-372.362	39004.4
0.076	7.93675	7.93675	-333.56	33228.4
0.077	7.61723	7.61723	-308.132	16870
0.078	7.3139	7.3139	-302.101	-3909.56
0.079	7.00849	7.00849	-308.89	-4734.59
0.08	6.7005	6.7005	-303.632	14755.5
0.081	6.40485	6.40485	-288.134	12648.2
0.082	6.12143	6.12143	-280.156	4197.25
0.083	5.84303	5.84303	-276.773	3111.83
0.084	5.56745	5.56745	-274.771	999.065
0.085	5.29333	5.29333	-273.179	2516.65
0.086	5.02153	5.02153	-270.385	2876.19
0.087	4.75272	4.75272	-266.984	4357.35
0.088	4.48841	4.48841	-261.265	6388.4
0.089	4.23036	4.23036	-253.851	13684.4
0.09	3.99031	3.99031	-218.569	57466.1
0.091	3.80384	3.80384	-152.674	68704.7

## Sheet: FishB3
Time	Yposition	smoothedYposition	speed	acceleration
0	10.9992	10.9992	4.71559	-3575.33
0.001	11.0021	11.0021	1.31336	-2882.97
0.002	11.0024	11.0024	-0.202247	-182.957
0.003	11.0023	11.0023	-0.0158654	187.399
0.004	11.0023	11.0023	0.0346272	-44.2462
0.005	11.0023	11.0023	-0.0116283	-23.3436
0.006	11.0023	11.0023	-0.00482599	45.1809
0.007	11.0024	11.0024	0.0796888	65.9094
0.008	11.0024	11.0024	-0.0144846	-195.898
0.009	11.0024	11.0024	-0.013996	217.937
0.01	11.0025	11.0025	0.159188	15.526
0.011	11.0026	11.0026	-0.00458697	-254.4
0.012	11.0025	11.0025	-0.0994977	102.373
0.013	11.0025	11.0025	0.0713761	166.595
0.014	11.0026	11.0026	0.153597	-21.0214
0.015	11.0027	11.0027	0.0410254	-154.931
0.016	11.0027	11.0027	-0.00494415	112.742
0.017	11.0028	11.0028	0.180615	41.5372
0.018	11.0028	11.0028	-0.359495	-917.515
0.019	11.0022	11.0022	-0.234085	2125.13
0.02	11.0038	11.0038	3.39148	1023.06
0.021	11.0028	11.0028	-11.8774	-36277.6
0.022	10.965	10.965	-71.2439	-81591.9
0.023	10.8471	10.8471	-168.731	-105348
0.024	10.6274	10.6274	-271.195	-114502
0.025	10.2803	10.2803	-440.425	-206348
0.026	9.75762	9.75762	-569.461	1012.92
0.027	9.24202	9.24202	-421.224	224644
0.028	8.89166	8.89166	-333.273	-68432.2
0.029	8.51399	8.51399	-416.729	-53008
0.03	8.07542	8.07542	-459.996	-45365
0.031	7.59598	7.59598	-491.923	-3263.61
0.032	7.11803	7.11803	-451.047	67526
0.033	6.69004	6.69004	-418.875	-6524.37
0.034	6.27034	6.27034	-412.507	35974.5
0.035	5.88367	5.88367	-355.873	65643.3
0.036	5.55726	5.55726	-302.281	34707.4
0.037	5.26406	5.26406	-292.978	-18607.9
0.038	4.95311	4.95311	-333.652	-42221.9
0.039	4.61584	4.61584	-320.004	75433.8
0.04	4.34326	4.34326	-220.292	107805

## Sheet: FishC1
Time	Yposition	smoothedYposition	speed	acceleration
0	14.8881	14.8881	8.07223e-07	-0.000633848
0.001	14.8881	14.8881	1.616e-07	-0.000680948
0.002	14.8881	14.8881	-5.99294e-07	-0.000812332
0.003	14.8881	14.8881	-1.23124e-06	-0.000224632
0.004	14.8881	14.8881	-4.46507e-07	0.00207183
0.005	14.8881	14.8881	3.09686e-06	0.0046945
0.006	14.8881	14.8881	7.16036e-06	0.00188173
0.007	14.8881	14.8881	2.93411e-06	-0.0121258
0.008	14.8881	14.8881	-1.83814e-05	-0.0286374
0.009	14.8881	14.8881	-4.36388e-05	-0.0124684
0.01	14.8881	14.8881	-1.92941e-05	0.0722879
0.011	14.8881	14.8881	0.000109614	0.17474
0.012	14.8881	14.8881	0.00026625	0.0816143
0.013	14.8881	14.8881	0.000126116	-0.430912
0.014	14.8881	14.8881	-0.000653335	-1.06587
0.015	14.8881	14.8881	-0.00162395	-0.531187
0.016	14.8881	14.8881	-0.000819965	2.5669
0.017	14.8881	14.8881	0.00389117	6.49883
0.018	14.8881	14.8881	0.00990037	3.43908
0.019	14.8881	14.8881	0.00530238	-15.2842
0.02	14.8881	14.8881	-0.0231703	-39.624
0.021	14.888	14.888	-0.0603735	-22.2167
0.022	14.888	14.888	-0.0342731	90.7915
0.023	14.888	14.888	0.137454	241.001
0.024	14.8883	14.8883	0.36664	141.273
0.025	14.8886	14.8886	0.216004	-544.455
0.026	14.8884	14.8884	-0.830104	-1483.85
0.027	14.8868	14.8868	-2.27704	-957.864
0.028	14.8846	14.8846	-1.52951	3058.1
0.029	14.8856	14.8856	4.44407	8448.23
0.03	14.8942	14.8942	12.2423	4148.62
0.031	14.9049	14.9049	4.32667	-24620
0.032	14.8891	14.8891	-44.2502	-73028.3
0.033	14.802	14.802	-134.213	-98762.6
0.034	14.6216	14.6216	-221.512	-68590.2
0.035	14.3736	14.3736	-266.911	-24317.1
0.036	14.0987	14.0987	-279.988	-7152.95
0.037	13.8147	13.8147	-289.057	-12335.8
0.038	13.519	13.519	-302.354	-11915.6
0.039	13.2124	13.2124	-308.786	-835.595
0.04	12.9041	12.9041	-307.475	1746.46
0.041	12.5971	12.5971	-306.809	-187.719
0.042	12.2905	12.2905	-306.119	2341.23
0.043	11.9862	11.9862	-301.667	6081.49
0.044	11.6876	11.6876	-295.743	5221.2
0.045	11.3942	11.3942	-291.167	4224.42
0.046	11.1053	11.1053	-286.484	5662.22
0.047	10.8223	10.8223	-278.812	9946.19
0.048	10.5492	10.5492	-266.878	13307.5
0.049	10.2889	10.2889	-253.935	11945.9
0.05	10.0404	10.0404	-243.316	9565.2
0.051	9.80189	9.80189	-233.702	10199.7
0.052	9.57371	9.57371	-222.165	13087
0.053	9.35866	9.35866	-207.377	16482.5
0.054	9.16006	9.16006	-189.278	19695.7
0.055	8.98117	8.98117	-167.982	22879.8
0.056	8.8251	8.8251	-143.753	25238
0.057	8.69405	8.69405	-118.295	25680.7
0.058	8.5889	8.5889	-91.586	28100.4
0.059	8.51186	8.51186	-62.1245	30189.4
0.06	8.46446	8.46446	-33.2754	26746.8
0.061	8.44371	8.44371	-9.0172	22065.9
0.062	8.44526	8.44526	11.636	19010.8
0.063	8.46532	8.46532	27.1531	10961
0.064	8.49601	8.49601	32.2878	-331.153
0.065	8.52701	8.52701	28.9288	-5152.34
0.066	8.55329	8.55329	23.7038	-4747.79
0.067	8.57498	8.57498	20.0957	-2235.31
0.068	8.59449	8.59449	19.433	685.92
0.069	8.61443	8.61443	20.4691	899.607
0.07	8.63512	8.63512	20.6759	-450.131
0.071	8.65551	8.65551	20.1385	-326.479
0.072	8.67567	8.67567	20.3817	844.289
0.073	8.6966	8.6966	21.5164	1034.65
0.074	8.71833	8.71833	21.6063	-854.534
0.075	8.73945	8.73945	20.6769	-566.427
0.076	8.76008	8.76008	20.8055	600.176
0.077	8.78105	8.78105	20.8819	-870.812
0.078	8.8011	8.8011	18.9118	-2600.63
0.079	8.81901	8.81901	17.3898	280.796
0.08	8.83734	8.83734	20.0267	4704.66
0.081	8.86001	8.86001	25.4598	5595.03
0.082	8.88816	8.88816	30.7034	4875.34
0.083	8.92124	8.92124	35.4375	4687.08

## Sheet: FishC2
Time	Yposition	smoothedYposition	speed	acceleration
0	15.2767	15.2767	7.5305e-09	0.000123016
0.001	15.2767	15.2767	7.2646e-08	-0.000108587
0.002	15.2767	15.2767	-3.62854e-07	-0.000489825
0.003	15.2767	15.2767	2.84676e-07	0.0023421
0.004	15.2767	15.2767	2.84994e-06	-0.00138684
0.005	15.2767	15.2767	-1.04684e-05	-0.019657
0.006	15.2767	15.2767	-4.37291e-07	0.0664323
0.007	15.2767	15.2767	0.000105659	0.0184663
0.008	15.2767	15.2767	-0.000278326	-0.712509
0.009	15.2767	15.2767	-0.000310045	1.72179
0.01	15.2767	15.2767	0.00360686	2.50359
0.011	15.2767	15.2767	-0.00656263	-23.9011
0.012	15.2767	15.2767	-0.018518	38.7849
0.013	15.2768	15.2768	0.114294	133.059
0.014	15.2768	15.2768	-0.128587	-760.737
0.015	15.2762	15.2762	-0.874088	528.817
0.016	15.2768	15.2768	2.83935	4372.28
0.017	15.2781	15.2781	-6.79699	-35263.6
0.018	15.238	15.238	-90.3998	-134463
0.019	15.0696	15.0696	-250.08	-152292
0.02	14.7668	14.7668	-332.874	-30903.4
0.021	14.4019	14.4019	-422.693	-173094
0.022	13.8791	13.8791	-624.038	-177394
0.023	13.2052	13.2052	-677.816	90363.1
0.024	12.612	12.612	-479.93	256150
0.025	12.2409	12.2409	-298.28	43418.8
0.026	11.8981	11.8981	-442.626	-265058
0.027	11.3562	11.3562	-591.413	3796.16
0.028	10.7834	10.7834	-551.9	30537.4
0.029	10.2449	10.2449	-523.532	37914.9
0.03	9.74498	9.74498	-472.73	58375.4
0.031	9.29942	9.29942	-421.44	41737.5
0.032	8.8974	8.8974	-383.159	37816.4
0.033	8.53352	8.53352	-344.236	39883.4
0.034	8.20936	8.20936	-304.02	40326.7

## Sheet: FishC3
Time	Yposition	smoothedYposition	speed	acceleration
0	13.9683	13.9683	-0.206717	207.529
0.001	13.9682	13.9682	0.00910656	240.707
0.002	13.9684	13.9684	0.28302	240.826
0.003	13.9687	13.9687	0.195741	-607.591
0.004	13.9683	13.9683	-1.13019	-1810.83
0.005	13.9665	13.9665	-2.05094	1114.78
0.006	13.9663	13.9663	3.11799	8904.08
0.007	13.9737	13.9737	9.9816	-1922.34
0.008	13.9743	13.9743	-19.6803	-66068.3
0.009	13.9065	13.9065	-130.433	-151152
0.01	13.6938	13.6938	-297.755	-168624
0.011	13.3193	13.3193	-441.555	-111765
0.012	12.8334	12.8334	-519.044	-44608.6
0.013	12.3019	12.3019	-534.412	12237.8
0.014	11.7811	11.7811	-502.24	40691.6
0.015	11.2925	11.2925	-484.034	-11519.8
0.016	10.795	10.795	-516.155	-41625.2
0.017	10.2619	10.2619	-544.457	-10417.8
0.018	9.71671	9.71671	-542.641	9944.1
0.019	9.18019	9.18019	-529.654	14628.1
0.02	8.65799	8.65799	-514.673	15098.5

## Sheet: FishC4
Time	Yposition	smoothedYposition	speed	acceleration
0	12.7272	12.7272	10.7617	8974.52
0.001	12.7424	12.7424	19.3033	7242.57
0.002	12.7641	12.7641	22.947	-225.115
0.003	12.7861	12.7861	20.5419	-3321.45
0.004	12.8054	12.8054	18.6857	438.941
0.005	12.8253	12.8253	21.8598	5309.66
0.006	12.8497	12.8497	26.3543	1425.82
0.007	12.8747	12.8747	21.909	-7702.97
0.008	12.895	12.895	22.178	11668.7
0.009	12.9246	12.9246	33.7979	-12046.6
0.01	12.9223	12.9223	-78.443	-250109
0.011	12.6661	12.6661	-470.225	-444463
0.012	12.0421	12.0421	-688.082	63437.2
0.013	11.4464	11.4464	-469.9	261279
0.014	11.062	11.062	-352.57	-38615.7
0.015	10.6739	10.6739	-423.78	-47560.8
0.016	10.2457	10.2457	-415.297	50547.2
0.017	9.85362	9.85362	-375.657	15212.6
0.018	9.48081	9.48081	-370.559	12767.7
0.019	9.1286	9.1286	-322.624	73540.9
0.02	8.83552	8.83552	-274.327	15926.4
0.021	8.56719	8.56719	-260.735	21954.2
0.022	8.31949	8.31949	-233.639	28809.9

## Sheet: FishA3
Time	Yposition	smoothedYposition	speed	acceleration
0	12.997	12.997	0.629873	-2200.91
0.001	12.9967	12.9967	-1.05231	-126.031
0.002	12.9967	12.9967	2.12294	4779.6
0.003	12.9985	12.9985	-4.32801	-30716.9
0.004	12.9616	12.9616	-88.6307	-142289
0.005	12.7874	12.7874	-269.633	-200373
0.006	12.4236	12.4236	-448.879	-150234
0.007	11.9115	11.9115	-555.266	-18524.1
0.008	11.4082	11.4082	-398.667	263937
0.009	11.0891	11.0891	-309.05	-110815
0.01	10.7189	10.7189	-412.517	-19418.7
0.011	10.3239	10.3239	-360.623	79216.1
0.012	9.98553	9.98553	-337.256	-37049
0.013	9.62658	9.62658	-377.372	-23444
0.014	9.24276	9.24276	-386.135	2776.02
0.015	8.86306	8.86306	-367.109	39831.4
0.016	8.52431	8.52431	-303.423	78867.1
0.017	8.25701	8.25701	-235.238	59352.9
0.018	8.05729	8.05729	-156.691	99643.3
0.019	7.94941	7.94941	-63.7541	73410.5
0.02	7.91328	7.91328	-16.5263	27146
0.021	7.90975	7.90975	10.0821	28061.3
0.022	7.93116	7.93116	29.699	12420.6
0.023	7.96924	7.96924	49.1631	25713.4
0.024	8.02785	8.02785	63.0522	-2084.81
0.025	8.08664	8.08664	52.6306	-13939.5
0.026	8.13279	8.13279	40.4938	-9182.46
0.027	8.16967	8.16967	33.8964	-5839.1
0.028	8.1997	8.1997	25.5272	-8406.49
0.029	8.22424	8.22424	27.3549	12898.6
0.03	8.25905	8.25905	41.6978	9563.35
0.031	8.30171	8.30171	40.6258	-6166.38
0.032	8.3435	8.3435	47.5439	17626.7
0.033	8.39614	8.39614	52.6983	-8607.64
0.034	8.44607	8.44607	50.4095	7944.05
0.035	8.50081	8.50081	58.4234	5725.04
0.036	8.56269	8.56269	65.801	6826.16
0.037	8.6282	8.6282	61.404	-13498.2
0.038	8.68532	8.68532	56.9237	8904.58
0.039	8.74921	8.74921	71.5817	13062.1
0.04	8.8228	8.8228	70.5406	-15692.1
0.041	8.88325	8.88325	49.2516	-23154.6

[truncated: 6 more sheets: FishA4, FishB4, FishD1, fishD2, FishD3, FishD4]
